# Supplementary material for: Green Extraction Approach for Isolation of Bioactive Compounds in Wild Thyme (Thymus serpyllum L.) Herbal Dust—Chemical Profile, Antioxidant and Antimicrobial Activity and Comparison with Conventional Techniques
Source: Plants (Basel). 2024 Mar 20;13(6):897. doi: 10.3390/plants13060897 (PMC10975124; doi:10.3390/plants13060897)
Supplement: Supplementary file 1 [file plants-13-00897-s001.zip]

Archive with 1 entries (1 files):
- plants-2893768-supplementary.pdf
